# Supplementary material for: Activated Carbon-Incorporated Tragacanth Gum Hydrogel Biocomposite: A Promising Adsorbent for Crystal Violet Dye Removal from Aqueous Solutions
Source: Gels. 2023 Dec 7;9(12):959. doi: 10.3390/gels9120959 (PMC10743021; doi:10.3390/gels9120959)
Supplement: Supplementary file 1 [file gels-09-00959-s001.zip]

Archive with 1 entries (1 files):
- gels-2754233-supplementary.pdf
